# Supplementary material for: The Impact of 10 Unmalted Alternative Adjuncts on Wort Characteristics
Source: Foods. 2023 Nov 22;12(23):4206. doi: 10.3390/foods12234206 (PMC10706799; doi:10.3390/foods12234206)
Supplement: Supplementary file 1 [file foods-12-04206-s001.zip]

Archive with 1 entries (1 files):
- foods-2699823-supplementary.pdf
